# Supplementary material for: Category learning can alter perception and its neural correlates
Source: PLoS One. 2019 Dec 6;14(12):e0226000. doi: 10.1371/journal.pone.0226000 (PMC6897555; doi:10.1371/journal.pone.0226000)
Supplement: S1 Data — (XLSX) [file pone.0226000.s006.xlsx]

## Sheet: SSubjectsDATABASEwithICA
SubjectNo	VAR00001	AGE	GENDER	DIFF2	DIFF	GROUP	LEARNNONLEARN	STRATEGY	LEARNINGTRIALS	RT1stblock	RT2ndblock	RT3rdblock	RT4thblock	filter_$	Overallacc	Afterln2ndblockacc	acc1stblock	acc2ndblock	acc3rdblock	acc4thblock	EEGDATA1	Before_N1_A27_Average1	After_N1_A27_Average	Diff_N1_A27_Average	Before_N1_A28_Average	After_N1_A28_Average	Diff_N1_A28_Average	Before_N1_A29_Average	After_N1_A29_Average	Diff_N1_A29_Average	Before_N1_A30_Average	After_N1_A30_Average	Diff_N1_A30_Average	Before_N1_B32_Average	After_N1_B32_Average	Diff_N1_B32_Average	Before_N1_AverageElectrodes	After_N1_AverageElectrodes	Diff_N1_AverageElectrodes	Before_LPC_A20_Average	After_LPC_A20_Average	Diff_LPC_A20_Average	Before_LPC_A21_Average	After_LPC_A21_Average	Diff_LPC_A21_Average	Before_LPC_A26_Average	After_LPC_A26_Average	Diff_LPC_A26_Average	Before_LPC_A30_Average
06	6	25	1	1	6	1	1	2	100	0.991	1.06134	0.84629	0.82292	1	87	#NULL!	63	94	97	95	2	2.52901	1.69111	-0.837904	0.481118	0.272915	-0.208203	-2.12221	0.54633	2.66854	0.503172	0.513577	0.0104053	-0.615721	0.266079	0.8818	0.155075	0.658002	0.502927	-0.305041	0.0845955	0.389636	-0.557644	0.149718	0.707362	-1.2615	0.155655	1.41715	-1.14118
07	7	30	2	1	6	1	1	2	200	1.25608	0.954262	0.778973	0.77749	1	83	#NULL!	56	81	96	98	1	1.78452	2.3337	0.549184	3.85656	3.90338	0.0468202	0.978401	1.74479	0.766388	1.17256	1.59531	0.422756	2.97908	3.29865	0.31957	2.15422	2.57517	0.420944	1.50696	2.77739	1.27043	1.26378	2.32155	1.05776	2.44423	3.47647	1.03224	2.84826
08	8	23	2	1	6	1	1	1	100	1.15418	0.893734	1.07147	0.902926	1	88	#NULL!	82	88	87	94	2	4.16403	2.36797	-1.79606	1.91679	1.17885	-0.737931	2.42183	1.51591	-0.905921	2.03163	1.52033	-0.511308	1.08369	0.903365	-0.180325	2.32359	1.49728	-0.826309	2.19251	2.43229	0.239778	1.74191	1.92236	0.180449	2.75473	2.4519	-0.302833	2.60432
09	9	21	1	1	6	1	1	1	100	0.991765	0.84073	0.808844	0.774765	1	89	#NULL!	64	94	99	100	1	-0.387165	0.0655668	0.452732	-0.619971	0.0582836	0.678255	-0.296622	0.30785	0.604472	-0.253316	0.109151	0.362467	-0.0599052	0.536079	0.595984	-0.323396	0.215386	0.538782	-0.304787	-0.0023516	0.302436	-0.341498	-0.401841	-0.0603433	-0.2852	-0.984973	-0.699773	-0.187347
10	10	31	2	1	6	1	1	2	160	1.39283	1.19877	0.935221	0.878917	1	83	#NULL!	58	83	94	95	1	0.84364	1.36762	0.523981	1.58337	2.62098	1.03762	1.32047	1.91446	0.59399	0.68478	0.752133	0.0673523	1.65022	2.15892	0.508695	1.21649	1.76282	0.546327	0.0137346	0.681116	0.667381	0.0481274	0.452209	0.404082	0.185725	0.838539	0.652814	0.247889
11	11	27	2	3	4	3	2	1	0	1.09723	1.09596	1.0247	0.98964	0	72	#NULL!	59	69	82	79	1	-1.05587	-1.63931	-0.583442	-1.31169	-1.90169	-0.590008	-3.43182	-4.71764	-1.28582	-0.587896	-0.758904	-0.171008	-1.14404	-1.48452	-0.340483	-1.50626	-2.10041	-0.594152	0.0159184	-0.00264747	-0.0185659	0.135063	0.0248016	-0.110262	0.171346	-0.244747	-0.416093	0.0279815
12	12	27	2	1	6	2	2	2	0	1.49173	1.35769	1.29716	1.27517	1	58	#NULL!	52	58	57	66	1	4.80874	5.39502	0.586282	5.14131	5.72482	0.583515	5.74923	6.76076	1.01154	4.40838	5.49955	1.09117	6.26779	7.46217	1.19438	5.27509	6.16847	0.893376	1.05176	1.81534	0.763577	0.859157	1.35009	0.490934	1.25447	1.62149	0.367019	1.40768
13	13	20	1	1	6	1	1	2	140	1.15347	1.04699	0.942396	0.92363	1	88	#NULL!	76	88	91	95	1	1.99627	2.33889	0.342611	0.96605	1.52587	0.559825	1.37324	1.975	0.601762	1.12739	1.6452	0.51781	1.98244	3.17273	1.19029	1.48908	2.13154	0.64246	2.32115	2.10685	-0.214299	2.14354	1.81836	-0.325179	2.9942	2.05245	-0.941754	3.96699
15	15	24	2	3	4	3	2	1	0	1.24857	1.14893	1.14206	1.19243	0	65	#NULL!	56	55	70	77	1	-2.99026	-2.9988	-0.00853348	-6.87975	-4.77863	2.10112	-4.02857	-2.93749	1.09109	-1.31252	-1.2316	0.0809234	-4.09243	-2.12256	1.96988	-3.86071	-2.81381	1.04689	0.314852	0.331817	0.0169659	-0.0282782	-0.136376	-0.108098	-0.256188	-0.437937	-0.181749	0.136537
16	16	26	2	2	5	1	1	2	170	1.14498	1.01157	0.707782	0.702787	1	82	#NULL!	68	66	92	100	1	1.50447	3.28119	1.77671	1.60512	3.69797	2.09284	1.36609	2.88144	1.51535	0.363082	1.17632	0.813239	1.13062	2.49819	1.36757	1.19388	2.70702	1.51314	0.383759	1.06421	0.680454	-0.0449612	0.557291	0.602252	-0.541146	0.539744	1.08089	-0.330833
17	17	22	1	2	5	1	1	1	120	1.05592	0.943047	0.821862	0.811515	1	86	#NULL!	58	93	97	97	1	1.42196	2.17763	0.755669	1.09424	2.36554	1.2713	0.901298	1.66429	0.762996	0.649227	1.04584	0.396611	0.402332	1.1276	0.725268	0.893812	1.67618	0.782368	1.09043	1.35094	0.260507	1.0914	1.35199	0.260594	1.16744	1.69267	0.525228	1.34958
18	18	33	1	1	6	1	1	2	240	0.993456	1.0826	0.961668	0.815851	1	82	#NULL!	66	75	90	96	1	-2.54357	-1.27349	1.27009	-2.36901	-1.19261	1.1764	-2.69965	-1.31699	1.38266	-2.35085	-1.11655	1.2343	-2.65873	-1.28754	1.37119	-2.52436	-1.23743	1.28693	-0.966359	0.0136449	0.980004	-0.646222	-0.00304251	0.64318	-0.476029	0.0501842	0.526213	-0.954655
19	19	34	2	2	5	1	1	1	110	0.479518	0.692671	0.592148	0.584632	1	85	#NULL!	46	99	97	99	2	0.536453	1.58584	1.04939	0.687233	1.61379	0.926557	0.845821	1.95655	1.11073	0.325093	1.08628	0.761185	0.972658	1.95656	0.983904	0.673452	1.6398	0.966352	1.35497	1.42011	0.0651482	0.818311	0.580948	-0.237363	0.811565	-0.0569354	-0.8685	1.11106
20	20	24	1	3	4	2	2	2	0	0.898128	0.790023	0.872381	1.00291	1	47	#NULL!	44	38	52	55	2	0.325952	1.98425	1.65829	1.5578	3.09895	1.54116	-3.00889	-0.485184	2.5237	-1.56603	-0.105557	1.46047	3.13246	4.55259	1.42013	0.0882589	1.80901	1.72075	1.79828	1.48074	-0.317542	1.71514	1.08236	-0.63278	1.49362	1.04356	-0.450053	1.46656
21	21	31	1	3	4	2	2	2	0	1.11954	1.25468	1.13605	1.15673	1	55	#NULL!	55	50	58	55	1	7.33204	7.86028	0.528232	7.64034	8.12738	0.487048	7.80926	7.79003	-0.0192256	4.17932	3.88863	-0.290695	7.56078	7.53836	-0.022428	6.90435	7.04094	0.136586	-0.635467	-0.51392	0.121547	-0.998386	-0.732114	0.266272	-1.064	-0.877444	0.186552	-0.315508
22	22	22	2	3	4	1	1	2	120	0.765629	0.942913	0.95388	0.906978	1	79	#NULL!	45	86	91	95	1	0.903461	2.00074	1.09727	0.472409	2.16258	1.69017	1.58013	2.66688	1.08674	2.07031	2.24838	0.178067	2.01518	3.09783	1.08266	1.4083	2.43528	1.02698	0.262127	1.30791	1.04578	0.122256	0.905934	0.783678	-0.0275414	0.492009	0.51955	0.103636
23	23	32	2	3	4	1	1	2	240	1.14538	1.18075	1.14751	1.0524	1	70	#NULL!	49	66	79	85	2	-6.10799	-2.53377	3.57423	-4.04179	-0.0757273	3.96606	-4.81455	-1.09612	3.71843	-4.7397	-2.18829	2.55141	-3.84908	0.408297	4.25737	-4.71062	-1.09712	3.6135	-1.67926	-0.525907	1.15335	-1.64986	-0.475934	1.17392	-1.69604	0.256644	1.95269	-1.72299
24	24	20	1	3	4	1	1	2	370	1.01819	1.03437	0.976687	1.05054	1	67	#NULL!	51	66	69	81	1	3.13549	3.21299	0.0774958	2.60521	2.71279	0.107581	2.90487	3.34001	0.435143	2.03415	2.91117	0.877019	4.32977	4.83436	0.504592	3.0019	3.40226	0.400366	0.894578	1.47893	0.584348	0.873041	1.03146	0.158423	0.697959	0.864594	0.166635	0.0796329
26	26	19	2	3	4	2	2	2	0	1.01819	1.03437	0.976687	1.05054	1	65	#NULL!	49	58	75	77	1	2.86208	2.86406	0.00198245	3.26417	3.23225	-0.0319254	4.11545	4.04647	-0.0689793	3.89758	3.69139	-0.206195	4.72612	4.54453	-0.181588	3.77308	3.67574	-0.0973411	1.03112	1.06766	0.0365423	0.681049	0.445905	-0.235145	1.07528	0.711805	-0.363476	1.65396
27	27	30	2	3	4	2	2	1	0	1.12513	1.15611	1.1687	1.17226	1	59	#NULL!	43	56	67	70	1	-3.74772	-3.35955	0.388163	-4.56336	-4.35775	0.205619	-4.58847	-4.23743	0.351041	-2.90922	-2.47934	0.429884	-3.55305	-3.23157	0.321483	-3.87236	-3.53313	0.339238	-0.0185561	0.245969	0.264525	-0.0718227	-0.0189601	0.0528626	-0.36389	-0.499962	-0.136072	-0.137635
28	28	21	1	3	4	1	1	2	380	1.09414	1.1761	1.02579	0.933401	1	75	#NULL!	65	68	78	87	1	-0.764259	-0.572965	0.191294	-0.556719	-0.488886	0.0678327	1.46556	1.65256	0.187003	1.03884	1.02281	-0.0160295	4.01388	4.40447	0.390584	1.03946	1.2036	0.164137	0.0949994	1.15172	1.05672	0.0588616	0.438101	0.379239	0.218559	0.471106	0.252547	0.700096
29	29	28	1	2	5	1	1	1	120	0.85157	0.883461	0.889743	0.874598	1	84	#NULL!	50	92	94	98	1	-0.0045919	0.0778731	0.082465	0.450663	0.463624	0.0129609	0.312228	0.16179	-0.150438	0.0668302	-0.261707	-0.328537	0.866516	0.671386	-0.19513	0.338329	0.222593	-0.115736	1.80816	2.51751	0.709349	1.47003	1.98228	0.512244	1.71485	2.14327	0.428427	1.97081
30	30	20	2	2	5	2	2	3	0	0.615118	0.516965	0.609805	0.670086	1	52	#NULL!	53	50	52	54	1	-0.461274	-1.67932	-1.21805	-2.98435	-5.95991	-2.97556	-1.33184	-3.25977	-1.92793	-0.371112	-0.97593	-0.604818	0.137274	-2.09616	-2.23343	-1.00226	-2.79422	-1.79196	1.11135	0.548612	-0.562742	1.12258	0.926052	-0.196526	1.35932	1.13194	-0.227381	1.20595
31	31	22	1	2	5	1	1	2	140	0.873515	0.730869	0.709281	0.69161	1	82	#NULL!	54	86	92	96	1	0.629818	0.118987	-0.51083	-7.32078	-7.87511	-0.554333	-1.75509	-2.43245	-0.677363	0.529467	-0.0355723	-0.56504	-2.12083	-2.93961	-0.818776	-2.00748	-2.63275	-0.625268	2.38045	4.14143	1.76098	2.03717	2.94386	0.906689	2.42704	3.44911	1.02208	3.00956
32	32	21	1	3	5	2	2	2	0	0.985532	0.878085	0.897347	0.880782	1	48	#NULL!	43	53	35	62	1	-6.40069	-6.55301	-0.152314	-4.08667	-3.74326	0.343412	-6.225	-5.88958	0.335419	-2.48566	-3.16095	-0.675285	-3.1823	-2.50679	0.675509	-4.47606	-4.37071	0.105348	1.14868	1.98576	0.837078	0.773792	1.38706	0.613264	0.309946	0.0740828	-0.235864	0.809699
33	33	20	2	2	5	1	1	1	340	0.854946	0.799952	0.983457	0.927453	1	68	#NULL!	69	66	60	77	1	0.525437	0.628594	0.103157	-2.25218	-1.2931	0.959082	-0.155448	0.0152135	0.170661	0.882378	0.463249	-0.419129	0.178162	0.403857	0.225695	-0.16433	0.0435627	0.207893	1.27506	1.42805	0.152996	1.24814	1.33637	0.0882276	1.53542	1.51403	-0.0213956	1.4047
34	34	19	1	4	3	1	1	2	140	0.709805	0.653914	0.638531	0.618502	1	92	#NULL!	97	89	96	97	1	0.394644	0.0233816	-0.371262	0.105833	-0.790657	-0.896491	-1.60496	-2.39181	-0.786849	-4.42091	-5.18001	-0.759093	-2.79259	-3.88459	-1.092	-1.6636	-2.44474	-0.781138	1.69771	0.686681	-1.01103	1.11621	0.273828	-0.842379	0.471037	-0.83411	-1.30515	1.57861
35	35	19	2	4	3	1	1	1	80	1.05949	0.937095	0.860065	0.815002	1	91	#NULL!	76	91	99	99	1	1.63991	4.29475	2.65484	-0.833746	0.371457	1.2052	-1.44028	0.295384	1.73567	2.13278	3.9449	1.81211	2.60452	4.40764	1.80312	0.820638	2.66283	1.84219	0.761792	2.73497	1.97318	-0.376394	1.08314	1.45954	0.0508959	1.0273	0.976399	0.336896
36	36	25	2	4	3	1	1	2	260	1.14369	1.09199	1.05917	0.947456	1	81	#NULL!	62	83	86	92	2	#NULL!	#NULL!	#NULL!	#NULL!	#NULL!	#NULL!	#NULL!	#NULL!	#NULL!	#NULL!	#NULL!	#NULL!	#NULL!	#NULL!	#NULL!	#NULL!	#NULL!	#NULL!	#NULL!	#NULL!	#NULL!	#NULL!	#NULL!	#NULL!	#NULL!	#NULL!	#NULL!	#NULL!
37	37	27	2	4	3	3	2	2	360	1.13835	1.02474	1.13724	1.07036	0	76	#NULL!	68	83	76	77	1	-0.465602	-0.112545	0.353058	-0.455552	0.0812634	0.536815	-0.40336	-0.140312	0.263048	-0.22046	-0.368571	-0.148111	-0.272465	-0.217711	0.0547546	-0.363488	-0.151575	0.211913	0.0480336	-0.188579	-0.236612	-0.1003	-0.396881	-0.296581	-0.134615	-0.409459	-0.274845	-0.115155
38	38	29	1	2	5	1	1	2	360	0.985532	0.878085	0.897347	0.880782	1	69	#NULL!	64	66	67	77	2	-4.29767	-4.41603	-0.118354	-4.9791	-4.35707	0.622026	-5.0601	-5.28869	-0.228585	-2.51286	-3.36065	-0.84779	-4.41663	-4.58823	-0.171609	-4.25327	-4.40213	-0.148862	0.855846	0.77068	-0.0851662	0.658192	0.502037	-0.156154	0.401865	0.00907903	-0.392786	0.382077
39	#NULL!	25	1	4	3	2	2	1	0	1.24104	1.24637	1.21426	1.24701	1	52	#NULL!	52	50	55	49	2	#NULL!	#NULL!	#NULL!	#NULL!	#NULL!	#NULL!	#NULL!	#NULL!	#NULL!	#NULL!	#NULL!	#NULL!	#NULL!	#NULL!	#NULL!	#NULL!	#NULL!	#NULL!	#NULL!	#NULL!	#NULL!	#NULL!	#NULL!	#NULL!	#NULL!	#NULL!	#NULL!	#NULL!
40	40	20	2	4	3	1	1	2	100	1.74411	1.75761	1.66933	1.65154	1	84	#NULL!	64	88	91	94	1	3.09385	4.23845	1.1446	1.17895	1.86751	0.68856	3.35172	4.28747	0.935754	1.87634	2.38449	0.508149	2.66412	3.18977	0.525645	2.433	3.19354	0.760542	0.0822136	0.0959558	0.0137422	-0.0375822	-0.0156743	0.0219079	-0.12138	-0.209841	-0.0884616	0.15434
41	41	24	2	4	3	1	1	2	120	1.01175	0.727872	0.747703	0.653041	1	87	#NULL!	61	95	94	97	1	-0.372081	0.377438	0.749519	-0.697379	-0.182784	0.514595	-0.863159	-0.125018	0.738142	-1.06359	-0.321553	0.742041	-0.885633	-0.420382	0.465251	-0.776369	-0.13446	0.64191	0.206826	0.343345	0.13652	0.6801	0.253975	-0.426126	0.0264078	-0.0588459	-0.0852537	-0.316401
42	#NULL!	20	1	4	3	1	1	1	160	0.926659	0.908701	0.815526	0.758522	1	81	#NULL!	58	81	91	93	1	#NULL!	#NULL!	#NULL!	#NULL!	#NULL!	#NULL!	#NULL!	#NULL!	#NULL!	#NULL!	#NULL!	#NULL!	#NULL!	#NULL!	#NULL!	#NULL!	#NULL!	#NULL!	#NULL!	#NULL!	#NULL!	#NULL!	#NULL!	#NULL!	#NULL!	#NULL!	#NULL!	#NULL!
45	#NULL!	#NULL!	#NULL!	#NULL!	#NULL!	#NULL!	#NULL!	#NULL!	#NULL!	#NULL!	#NULL!	#NULL!	#NULL!	#NULL!	#NULL!	#NULL!	#NULL!	#NULL!	#NULL!	#NULL!	2	#NULL!	#NULL!	#NULL!	#NULL!	#NULL!	#NULL!	#NULL!	#NULL!	#NULL!	#NULL!	#NULL!	#NULL!	#NULL!	#NULL!	#NULL!	#NULL!	#NULL!	#NULL!	#NULL!	#NULL!	#NULL!	#NULL!	#NULL!	#NULL!	#NULL!	#NULL!	#NULL!	#NULL!
46	46	30	2	1	6	1	1	2	80	0.800119	0.753414	0.674727	0.667758	1	88	#NULL!	64	94	98	96	1	-9.04809	-7.96586	1.08224	-4.96711	-4.48407	0.483038	-8.26129	-7.94532	0.315976	-4.97932	-3.90471	1.0746	-4.49431	-3.7756	0.718707	-6.35002	-5.61511	0.734912	-1.4635	1.01715	2.48065	-0.672179	1.23109	1.90327	-1.8843	0.106393	1.99069	-1.95407
47	47	18	2	1	6	3	2	2	157	0.992735	0.942096	0.932406	0.894875	0	77	#NULL!	81	72	81	75	1	3.95279	4.01339	0.060596	3.62239	3.93707	0.314677	4.2234	4.29686	0.0734606	2.69178	2.46277	-0.229006	4.4248	4.45275	0.027956	3.78303	3.83257	0.0495368	0.830135	0.430439	-0.399696	0.752524	0.473642	-0.278881	1.41661	0.585952	-0.83066	1.59204
48	48	21	1	1	6	2	2	2	0	0.713454	0.578791	0.637731	0.708967	1	48	#NULL!	53	53	43	44	1	-0.37688	-0.658745	-0.281864	0.116463	-0.374171	-0.490634	-0.870795	-0.853674	0.0171208	-2.21023	-0.891559	1.31867	-1.08447	-1.22935	-0.144881	-0.885181	-0.8015	0.0836814	-0.753765	0.0499925	0.803758	-0.865869	-0.249188	0.61668	-0.963651	-0.460851	0.5028	-0.406357
49	49	23	1	3	5	2	2	2	0	0.997052	0.973089	0.873397	0.850747	1	55	#NULL!	59	59	55	46	1	-1.43297	-1.36675	0.0662196	-1.61422	-1.5713	0.0429134	-2.09036	-2.0568	0.0335557	-1.83565	-1.80464	0.0310141	-2.04025	-2.00013	0.0401196	-1.80269	-1.75992	0.0427645	0.054118	0.0990017	0.0448837	-0.123705	-0.143133	-0.0194279	-0.496534	-0.592923	-0.096389	-0.384781
50	50	32	1	4	3	1	1	1	140	0.913404	0.810147	0.701477	0.666613	1	91	#NULL!	73	92	99	100	1	-3.68115	-2.06077	1.62039	-8.64184	-5.40311	3.23873	-5.54254	-3.88523	1.65731	-1.42287	-1.72877	-0.305899	-4.96488	-3.9714	0.993479	-4.85066	-3.40986	1.4408	2.07684	2.779	0.702161	1.62279	2.14035	0.517554	1.2706	1.51086	0.240252	1.11756
51	51	30	2	4	3	1	1	1	100	1.04654	0.860893	0.901037	0.879819	1	85	#NULL!	61	92	92	96	2	2.35308	2.99039	0.637304	1.69152	1.92056	0.229043	2.37138	2.62019	0.248802	2.28265	1.98414	-0.298517	2.02457	1.67761	-0.346961	2.14464	2.23858	0.0939342	0.643598	1.65493	1.01133	0.801409	1.79995	0.998546	1.19786	2.05627	0.858414	1.02863
	#NULL!	#NULL!	#NULL!	#NULL!	#NULL!	#NULL!	#NULL!	#NULL!	#NULL!	#NULL!	#NULL!	#NULL!	#NULL!	#NULL!	#NULL!	#NULL!	#NULL!	#NULL!	#NULL!	#NULL!	#NULL!	#NULL!	#NULL!	#NULL!	#NULL!	#NULL!	#NULL!	#NULL!	#NULL!	#NULL!	#NULL!	#NULL!	#NULL!	#NULL!	#NULL!	#NULL!	#NULL!	#NULL!	#NULL!	#NULL!	#NULL!	#NULL!	#NULL!	#NULL!	#NULL!	#NULL!	#NULL!	#NULL!	#NULL!
[truncated: 62 more columns]
